# Supplementary material for: A highly endemic area of Echinococcus multilocularis identified through a comparative re-assessment of prevalence in the red fox (Vulpes vulpes), Alto Adige (Italy: 2019–2020)
Source: PLoS One. 2022 May 5;17(5):e0268045. doi: 10.1371/journal.pone.0268045 (PMC9070940; doi:10.1371/journal.pone.0268045)
Supplement: S1 Table — E. multilocularis burden of subset examined for adult worms by SFCT (n = 123). (XLSX) [file pone.0268045.s001.xlsx]

## Sheet: S1 Table
S1 Table Results of CMPCR, qPCR of 235 foxes. E. multilocularis burden of subset examined for adult worms by SFCT (n=123)
SAMPLE ID	CMPCR	qPCR	SFCT	EM BURDEN
1	0	0	NA	0
2	0	0	0	0
3	0	0	0	0
4	0	0	0	0
5	0	0	0	0
6	0	0	0	0
7	0	1	1	4
8	0	0	0	0
9	0	0	NA	0
10	0	0	0	0
11	0	0	1	4
12	0	0	0	0
13	0	0	0	0
14	0	0	0	0
15	0	0	0	0
16	0	0	0	0
17	0	0	0	0
18	0	0	0	0
19	0	0	0	0
20	0	0	0	0
21	0	0	0	0
22	0	0	0	0
23	0	0	NA	0
24	0	0	0	0
25	0	0	0	0
26	0	0	0	0
27	0	0	NA	0
28	0	0	0	0
29	0	0	0	0
30	0	0	0	0
31	0	0	0	0
32	0	0	0	0
33	0	0	1	20
34	0	0	NA	0
35	0	0	0	0
36	0	1	1	4
37	0	0	0	0
38	0	0	0	0
39	0	0	0	0
40	0	0	0	0
41	0	0	0	0
42	0	0	0	0
43	0	1	NA	0
44	0	0	0	0
45	0	0	0	0
46	0	0	0	0
47	0	0	NA	0
48	0	0	0	0
49	0	0	0	0
50	0	1	0	0
51	0	0	0	0
52	0	0	1	164
53	0	1	1	20
54	0	1	1	28
55	0	0	0	0
56	0	0	0	0
57	0	0	0	0
58	0	0	0	0
59	0	0	0	0
60	0	0	0	0
61	0	0	0	0
62	0	0	0	0
63	0	0	0	0
64	0	0	0	0
65	1	1	1	1456
66	0	1	0	0
67	1	1	1	19800
68	0	0	NA	0
69	0	0	0	0
70	0	0	0	0
71	0	1	1	7872
72	0	0	0	0
73	1	1	1	10572
74	0	0	0	0
75	0	0	0	0
76	0	0	0	0
77	0	1	1	68
78	0	0	0	0
79	0	0	0	0
80	0	0	0	0
81	0	1	1	1700
82	0	0	0	0
83	0	1	1	304
84	0	0	0	0
85	0	0	0	0
86	0	0	0	0
87	0	0	0	0
88	0	0	NA	0
89	0	0	NA	0
90	0	0	NA	0
91	0	0	0	0
92	0	0	0	0
93	0	0	NA	0
94	0	0	0	0
95	0	1	1	14276
96	0	0	0	0
97	0	0	0	0
98	0	0	0	0
99	0	1	1	2648
100	0	0	0	0
101	0	0	0	0
102	0	0	NA	0
103	0	0	0	0
104	0	0	NA	0
105	0	0	NA	0
106	0	0	0	0
107	0	0	NA	0
108	0	0	0	0
109	0	0	NA	0
110	0	0	NA	0
111	0	0	NA	0
112	0	0	NA	0
113	0	0	NA	0
114	0	0	NA	0
115	0	0	NA	0
116	0	0	NA	0
117	0	0	NA	0
118	0	0	NA	0
119	0	0	NA	0
120	0	0	NA	0
121	1	1	NA	0
122	0	1	NA	0
123	0	0	NA	0
124	0	0	NA	0
125	0	0	NA	0
126	0	0	NA	0
127	0	0	NA	0
128	0	0	NA	0
129	0	0	NA	0
130	0	0	NA	0
131	0	0	NA	0
132	0	1	NA	0
133	0	1	NA	0
134	0	0	NA	0
135	0	0	NA	0
136	0	0	NA	0
137	0	0	NA	0
138	0	0	NA	0
139	0	1	NA	0
140	0	0	NA	0
141	0	0	NA	0
142	0	1	NA	0
143	0	1	NA	0
144	0	0	NA	0
145	1	1	NA	0
146	0	0	NA	0
147	0	0	NA	0
148	0	0	NA	0
149	0	0	NA	0
150	0	1	NA	0
151	0	0	NA	0
152	0	0	NA	0
153	0	0	NA	0
154	0	0	NA	0
155	0	0	NA	0
156	0	0	NA	0
157	0	0	NA	0
158	0	0	NA	0
159	0	0	NA	0
160	0	0	NA	0
161	0	0	NA	0
162	0	0	NA	0
163	0	0	NA	0
164	0	0	NA	0
165	0	0	NA	0
166	1	1	1	12
167	0	0	1	16
168	0	0	0	0
169	0	0	0	0
170	0	0	NA	0
171	0	0	NA	0
172	0	0	0	0
173	0	0	NA	0
174	0	0	0	0
175	0	0	NA	0
176	0	1	NA	0
177	0	0	NA	0
178	0	0	0	0
179	0	0	0	0
180	0	0	0	0
181	0	0	0	0
182	0	0	0	0
183	0	0	0	0
184	0	0	0	0
185	0	0	NA	0
186	0	0	NA	0
187	0	0	NA	0
188	0	0	NA	0
189	0	1	1	580
190	0	0	NA	0
191	0	1	1	64
192	0	1	1	164
193	0	1	1	332
194	0	0	0	0
195	0	0	NA	0
196	0	0	NA	0
197	1	1	1	1116
198	0	0	NA	0
199	0	0	NA	0
200	0	0	NA	0
201	0	0	0	0
202	0	1	0	0
203	0	0	0	0
204	0	0	NA	0
205	0	0	NA	0
206	0	0	0	0
207	0	0	NA	0
208	0	0	0	0
209	0	0	0	0
210	0	0	NA	0
211	0	0	NA	0
212	0	0	NA	0
213	0	0	NA	0
214	0	0	NA	0
215	0	0	NA	0
216	0	0	0	0
217	0	0	NA	0
218	0	0	0	0
219	0	0	0	0
220	0	0	NA	0
221	0	0	0	0
222	0	0	NA	0
223	0	0	NA	0
224	0	0	NA	0
225	0	0	NA	0
226	0	0	NA	0
227	0	0	NA	0
228	0	0	0	0
229	0	0	NA	0
230	0	0	NA	0
231	0	0	NA	0
232	0	1	1	4960
233	0	0	NA	0
234	0	0	NA	0
235	0	0	NA	0
Note: NA= Not Available; 1= Positive; 0= Negative
