# Supplementary material for: A highly endemic area of Echinococcus multilocularis identified through a comparative re-assessment of prevalence in the red fox (Vulpes vulpes), Alto Adige (Italy: 2019–2020)
Source: PLoS One. 2022 May 5;17(5):e0268045. doi: 10.1371/journal.pone.0268045 (PMC9070940; doi:10.1371/journal.pone.0268045)
Supplement: S2 Table — (XLSX) [file pone.0268045.s002.xlsx]

## Sheet: S2 Table
S2 Table SFCT positives sample, diagnostic results for CMPCR, qPCR and E. multilocularis burden
SAMPLE ID	CMPCR	qPCR	SFCT	EM BURDEN
7	0	1	1	4
11	0	0	1	4
33	0	0	1	20
36	0	1	1	4
52	0	0	1	164
53	0	1	1	20
54	0	1	1	28
65	1	1	1	1456
67	1	1	1	19800
71	0	1	1	7872
73	1	1	1	10572
77	0	1	1	68
81	0	1	1	1700
83	0	1	1	304
95	0	1	1	14276
99	0	1	1	2648
166	1	1	1	12
167	0	0	1	16
189	0	1	1	580
191	0	1	1	64
192	0	1	1	164
193	0	1	1	332
197	1	1	1	1116
232	0	1	1	4960
Note: 0= Negative; 1= Positive
